# Supplementary material for: Influence of beta-cluster haplotypes, alpha-gene status and UGTA1 polymorphism on clinical and hematological data in sickle-cell disease children from French Guiana
Source: PLoS One. 2020 Sep 3;15(9):e0238691. doi: 10.1371/journal.pone.0238691 (PMC7470392; doi:10.1371/journal.pone.0238691)
Supplement: S1 File — (XLSX) [file pone.0238691.s001.xlsx]

## Sheet: Feuil1
Number	Complication	AgeYears	Ageclass	Sex	Sex1	Origin	Alphathal	Alphgenotype	UGT1A1	Haploclass	Haplotype		HbFlclass	Genoclass	HbF1%	genotype	HbF%	Hb	Hbclass	WBC	WBCclass	MCV	MCVclass	MCHC	Platelets	Reticulocytes	Ferritin level	G6PD	Nhospitalizat	NVOC	Infections	ACS	Stroke	Cholecystect	Splenectomy	Retinopathy	Osteonecrosis	Cardiopathy	Asthma	Adenoids	Tonsils	Taboos	Allergy	Renal	Priapisme	Deafness	Nephropathy	Leg ulcer	Hydoxyurea
1	0	9	0	M	1	0	0	4/4	6/7	0	BENIN/BENIN		1	1	4	S/S	0.04	8	0	15000	1	86	1	38	233000	256000	50	0	10	6	0	0	0	0	1	0	0	0	0	0	0	0	0	0	0	0	0	0	0
2	1	8	0	M	1	0	0	4/4	6/6	0	BENIN/BENIN		1	0	21	S/B	0.21	8	0	7000	0	83	1	33	500000	200000	63	0	8	8	1	0	0	0	1	0	0	0	0	0	0	0	0	0	0	0	0	0	1
3	1	13	1	F	0	0	0	4/4	7/7	0	BENIN/BENIN		1	1	16	S/S	0.158	7.1	1	10000	0	85	1	37	275000	280000	200	0	34	30	1	3	0	0	1	0	0	0	0	0	0	0	0	0	0	0	0	0	1
4	0	3	0	M	1	0	0	4/4	6/8	0	BENIN/BENIN		1	1	12	S/S	0.12	8	0	12000	1	70	1	33	490000	100000	200	0	0	0	0	0	0	0	0	0	0	0	0	0	0	0	0	0	0	0	0	0	0
5	0	5	0	M	1	0	0	4/4	6/6	0	BENIN/BENIN		1	1	8	S/S	0.08	9	0	15000	1	92	0	34	300000	300000	500	0	5	2	3	2	0	0	0	0	0	0	0	0	0	0	0	0	0	0	0	0	1
6	1	5	0	M	1	0	0	4/4	6/6	1	BENIN/BANTOU		1	1	8	S/S	0.08	9	0	13000	1	96	0	35	500000	300000	400	0	2	2	0	0	0	0	0	0	0	0	0	0	0	0	0	0	0	0	0	0	0
7	0	11	1	M	1	0	0	4/4	6/7	0	BENIN/ALLELE BETA C		1	0	10	S/C	0.1	11	0	10000	0	100	0	35	190000	250000	160	0	0	0	0	0	0	0	0	0	0	0	0	0	0	0	0	0	0	0	0	0	0
8	0	4	0	M	1	0	0	4/4	7/7	0	polymorphisme C/T rs41322148 (dit XmnI)		1	1	20	S/S	0.2	7	1	20000	1	80	1	35	200000	120000	436	1	1	1	0	0	0	0	0	0	0	0	0	0	0	0	0	0	0	0	0	0	0
9	1	14	1	M	1	1	0	4/4	6/7	1	BENIN/BANTOU		1	1	27	S/S	0.269	7.1	1	13000	1	80	1	36	450000	450000	250	0	8	8	0	0	1	0	0	0	0	0	0	0	0	0	0	0	0	0	0	0	0
10	1	5	0	M	1	1	0	4/4	7/7	0	ATYP/ATYP		1	1	20	S/S	0.2	8	0	10000	0	89	1	35	170000	400000	300	0	0	8	0	0	0	0	0	0	0	0	0	0	0	0	0	0	0	0	0	0	0
11	0	12	1	F	0	0	1	3/4	7/7	1	BANTOU/ALLELE BETA C		1	0	0	S/C	0	10.1	0	9500	0	76	1	33	600000	200000	75	0	10	10	2	0	0	0	0	0	0	0	0	0	0	0	0	0	0	0	0	0	0
12	0	11	1	F	0	0	1	3/4	6/6	0	BENIN/BENIN		1	1	0	S/S	0	8	0	11000	1	92	0	33	200000	100000	350	0	6	6	3	0	0	0	0	0	1	0	0	0	0	0	0	0	0	0	0	0	0
13	1	5	0	M	1	0	0	4/4	6/7	0	BENIN/BENIN		0	1	33	S/S	0.33	9	0	20000	1	87	1	36	150000	270000	50	0	1	1	0	0	0	0	0	0	0	0	0	0	0	0	0	0	0	0	0	0	1
14	0	8	0	M	1	0	1	3/4	5/7	0	BENIN/BENIN		1	1	26	S/S	0.26	10	0	10000	0	80	1	34	400000	400000	180	0	0	1	0	0	0	0	0	0	0	0	0	0	0	0	0	0	0	0	0	0	0
15	0	4	0	F	0	0	1	3/4	7/7	0	BENIN/BENIN		0	1	89	S/S	0.86	12	0	7000	0	84	1	34	400000	300000	50	0	0	0	0	0	0	0	0	0	0	0	0	0	0	0	0	0	0	0	0	0	1
16	1	9	0	M	1	2	1	3/4	6/7	0	BENIN/BENIN		1	1	20	S/S	0.2	9	0	15000	1	83	1	34	500000	150000	1000	0	16	16	1	0	0	0	1	0	0	0	0	0	0	0	0	0	0	0	0	0	0
17	1	6	0	F	0	0	0	4/4	6/7	0	BENIN/BENIN		1	1	26	S/S	0.26	9	0	18000	1	94	0	33	480000	500000	300	0	2	8	0	0	0	0	0	0	0	0	0	0	0	0	0	0	0	0	0	0	1
18	0	12	1	M	1	1	0	4/4	7/7	1	BANTOU/BANTOU		1	1	22	S/S	0.22	8.3	0	12000	1	90	0	35	260000	300000	69	0	3	0	1	0	0	0	0	0	0	0	0	0	0	0	0	0	1	0	0	0	1
19	0	11	1	F	0	1	1	3/4	6/7	0	SENEGAL/BENIN		1	1	21	S/S	0.21	9	0	8000	0	83	1	33	900000	70000	47	0	0	0	0	0	0	0	0	0	0	0	0	0	0	0	0	0	0	0	0	0	0
20	0	12	1	M	1	1	0	4/4	6/6	0	BENIN/SENEGAL		0	1	34	S/S	0.345	8.6	0	23000	1	96	0	36	240000	270000	32	0	2	0	1	0	0	0	0	0	0	0	0	0	0	0	0	0	0	0	0	0	0
21	0	7	0	M	1	0	1	3/4	6/7	1	BANTOU/ALLELE BETA C		1	0	6	S/C	0.06	11	0	8000	0	70	1	31	280000	260000	120	0	2	7	0	0	0	0	0	0	0	0	0	0	0	0	0	0	0	0	0	0	0
22	1	14	1	M	1	0	1	3/4	6/8	0	BENIN/BENIN		0	1	54	S/S	0.536	9.1	0	7000	0	70	1	33	200000	280000	60	0	5	1	1	0	0	0	0	0	0	0	0	0	0	0	1	0	0	0	0	0	0
23	0	11	1	M	1	1	0	4/4	6/8	1	CAMEROUN/BENIN		1	1	19	S/S	0.19	8	0	18000	1	70	1	34	300000	160000	90	0	0	0	0	0	0	0	0	0	0	0	0	0	0	0	0	0	0	0	0	0	0
24	0	10	1	M	1	0	0	4/4	5/6	0	BENIN/BENIN		1	1	10	S/S	0.1	8.5	0	10000	0	70	1	35	600000	260000	320	0	3	0	1	0	0	0	0	0	0	0	0	0	0	0	0	0	0	0	0	0	0
25	0	11	1	M	1	0	0	4/4	7/7	0	SENEGAL/ALLELE BETA C		0	0	36	S/C	0.365	10	0	8000	0	82	1	32	250000	120000	60	0	0	0	0	0	0	0	0	0	0	0	0	0	0	0	0	0	0	0	0	0	0
26	1	14	1	M	1	2	0	4/4	6/6	0	BENIN/BENIN		1	1	9	S/S	0.09	7.7	1	12000	1	85	1	34	500000	200000	360	0	15	12	1	3	0	0	0	0	0	0	0	0	0	0	0	0	0	0	0	0	1
27	0	8	0	M	1	0	1	3/4	6/7	1	BANTOU/CAMEROUN		0	1	30	S/S	0.3	8	0	18000	1	80	1	36	350000	250000	71	0	2	0	1	0	0	0	1	0	0	0	0	0	0	0	0	0	0	0	0	0	0
28	0	13	1	M	1	0	1	3/4	6/7	0	BENIN/BENIN		1	0	21	S/B	0.21	8	1	8000	0	94	0	37	450000	350000	100	1	2	2	1	0	0	0	0	0	0	0	0	0	0	0	0	0	0	0	0	0	0
29	0	13	1	M	1	0	0	4/4	7/7	1	BANTOU/ALLELE BETA C		1	0	0	S/C	0	10	0	10000	0	82	1	33	400000	300000	90	0	0	0	0	0	0	0	0	0	0	0	0	0	0	0	0	0	0	0	0	0	0
30	1	10	1	F	0	1	0	4/4	5/6	0	BENIN/BENIN		1	1	25	S/S	0.246	9.1	0	14000	1	84	1	35	450000	300000	378	0	5	3	0	0	0	0	0	0	0	0	0	0	0	0	0	0	0	0	0	0	1
31	0	14	1	M	1	0	0	4/4	6/7	1	BENIN/BANTOU		1	1	4	S/S	0.04	7	1	10000	0	100	0	36	200000	200000	60	0	10	10	3	0	0	1	0	0	0	0	0	0	0	0	0	0	0	0	0	0	0
32	1	5	0	M	1	2	0	4/4	6/7	0	BENIN/BENIN		1	1	13	S/S	0.13	9	0	12000	1	70	1	34	350000	150000	300	0	8	8	3	2	0	0	0	0	0	0	0	0	0	0	0	0	0	0	0	0	0
33	0	7	0	M	1	0	0	4/4	6/7	1	BENIN/BANTOU		1	1	10	S/S	0.1	8	0	12000	1	70	1	34	200000	350000	200	0	7	7	3	0	0	0	0	0	0	0	0	0	0	0	0	0	0	0	0	0	0
34	1	4	0	M	1	1	0	4/4	6/7	0	BENIN/BENIN		1	1	10	S/S	0.1	8	0	11000	1	80	1	34	400000	180000	300	0	11	11	3	2	0	0	1	0	0	0	0	0	0	0	0	0	0	0	0	0	0
35	1	6	0	M	1	1	0	4/4	6/7	1	BANTOU/BANTOU		1	1	6	S/S	0.06	9	0	10000	0	80	1	33	400000	200000	60	0	4	4	1	0	0	0	0	0	0	0	0	0	0	0	0	0	0	0	0	0	0
36	1	14	1	M	1	1	0	4/4	7/7	1	BANTOU/SENEGAL		1	1	25	S/S	0.253	6.9	1	9800	0	75	1	34	350000	300000	152	0	4	4	0	0	0	0	0	0	0	0	0	0	0	0	0	0	0	0	0	0	0
37	0	7	0	F	0	1	1	3/4	6/7	1	BENIN/BANTOU		0	1	30	S/S	0.3	9	0	10000	0	76	1	36	400000	200000	90	0	3	3	0	0	0	0	0	0	0	0	0	0	0	0	0	0	0	0	0	0	0
38	0	7	0	F	0	1	1	3/4	6/7	1	BANTOU/ALLELE BETA C		1	0	0	S/C	0	11	0	9000	0	80	1	34	400000	300000	120	0	1	6	0	0	0	0	0	0	0	0	0	0	0	0	0	0	0	0	0	0	0
39	0	2	0	F	0	1	1	3/4	6/7	1	BENIN/BANTOU		1	1	28	S/S	0.28	10	0	10000	0	96	0	32	900000	100000	180	0	1	1	0	0	0	0	0	0	0	0	0	0	0	0	0	0	0	0	0	0	0
40	0	9	0	F	0	0	1	3/4	6/7	0	BENIN/SENEGAL		1	1	10	S/S	0.1	9	0	10000	0	80	1	35	400000	250000	150	0	0	0	0	0	0	0	0	0	0	0	0	0	0	0	0	0	0	0	0	0	0
41	0	5	0	F	0	0	0	4/4	6/7	1	BANTOU/BANTOU		1	1	20	S/S	0.2	9	0	15000	1	70	1	33	150000	200000	120	0	0	0	0	0	0	0	0	0	0	0	0	0	0	0	0	0	0	0	0	0	0
42	1	12	1	F	0	0	1	3/4	6/6	0	BENIN/ATYP		1	1	0	S/S	0	8.5	0	10000	0	105	0	37	420000	160000	250	0	20	20	2	0	0	1	0	0	0	0	0	0	0	0	0	0	0	0	0	0	1
43	1	13	1	M	1	1	1	3/4	7/7	1	SENEGAL OU BANTOU /ALLELE BETA THAL		1	0	3	S/B	0.03	10	0	6000	0	85	1	33	300000	200000	300	0	4	4	0	0	0	0	0	0	0	0	0	0	0	0	0	0	0	0	0	0	1
44	0	11	1	M	1	1	1	3/4	7/7	1	BANTOU/SENEGAL		1	0	17	S/B	0.17	10	0	8000	0	65	1	33	225000	50000	90	0	1	1	0	0	0	0		0	0	0	0	0	0	0	0	0	0	0	0	0	0
45	0	5	0	M	1	0	0	4/4	7/7	0	BENIN/ALLELE BETA C		1	0	0	S/C	0	8	0	12000	1	88	1	34	350000	250000	270	0	8	8	1	0	0	0	0	0	0	0	0	0	0	0	0	0	0	0	0	0	0
46	0	7	0	F	0	0	0	4/4	6/7	0	BENIN/ALLELE BETA C		1	0	0	S/C	0	11	0	10000	0	82	1	35	500000	160000	50	0	0	0	0	0	0	0	0	0	0	0	0	0	0	0	0	0	0	0	0	0	0
47	0	14	1	F	0	1	1	3/4	5/6	0	BENIN/ALLELE BETA C		1	0	11	S/C	0.111	10.2	0	10000	0	80	1	36	700000	270000	80	0	1	1	0	0	0	0	0	0	0	0	0	0	0	0	0	0	0	0	0	0	0
48	0	14	1	M	1	1	0	4/4	6/7	1	BENIN/BANTOU		1	1	29	S/S	0.292	9.9	0	9000	0	85	1	34	300000	250000	200	0	2	2	0	0	0	0	0	0	0	0	0	0	0	0	0	0	0	0	0	0	0
49	1	13	1	M	1	0	1	3/4	6/7	1	BENIN OU BANTOU/ATYP		1	1	0	S/S	0	6.5	1	10000	0	86	1	36	600000	230000	150	1	12	12	3	1	1	0	0	0	0	0	0	1	0	0	0	0	1	0	0	0	1
50	1	11	1	F	0	0	0	4/4	6/6	0	BENIN/BENIN		1	1	0	S/S	0	8	0	8000	0	85	1	34	300000	200000	205	0	12	12	2	1	0	0	0	0	0	0	0	0	0	0	0	0	1	0	1	0	0
51	1	10	1	M	1	0	0	4/4	6/7	0	BENIN/ALLELE BETA C		1	0	2	S/C	0.02	8	0	7000	0	90	0	37	300000	250000	120	0	0	0	0	0	0	0	0	0	0	0	0	0	0	0	0	0	0	0	0	0	0
52	0	9	0	M	1	0	0	4/4	6/6	0	BENIN/BENIN		1	1	3	S/S	0.03	8	0	10000	0	90	0	35	350000	500000	100	0	10	10	0	0	0	0	1	0	0	0	0	0	0	0	1	0	0	0	0	0	0
53	1	14	1	F	0	0	0	4/4	7/7	0	BENIN/ALLELE BETA C		1	0	0	S/C	0	10	0	13000	1	90	0	36	290000	250000	90	0	0	0	0	0	0	0	0	0	0	0	0	0	0	0	0	0	0	0	0	0	0
54	0	4	0	M	1	0	1	3/4	5/7	0	BENIN/SENEGAL		1	1	10	S/S	0.1	8	0	11000	1	80	1	36	500000	300000	300	0	11	11	3	1	0	0	0	0	0	0	0	0	0	0	0	0	0	0	0	0	1
55	1	7	0	M	1	1	1	3/4	6/6	0	BENIN/ATYP		1	1	9	S/S	0.09	9	0	12000	1	90	0	36	350000	250000	80	0	0	0	0	0	0	0	0	0	0	0	0	0	0	0	0	0	0	0	0	0	0
56	0	13	1	F	0	1	0	4/4	7/7	0	BENIN/ATYP		1	0	0	S/B	0	11	0	10000	0	90	0	35	500000	300000	90	0	0	0	0	0	0	0	0	0	0	0	0	0	0	0	0	0	0	0	0	0	0
57	0	11	1	M	1	2	1	3/4	6/7	0	BENIN/SENEGAL		1	0	0	S/B	0	9	0	10000	0	70	1	34	300000	170000	1000	0	6	6	0	0	1	0	0	0	0	0	0	0	0	0	0	0	0	0	0	0	0
58	0	13	1	F	0	2	0	4/4	7/7	0	BENIN/SENEGAL		1	0	15	S/B	0.145	9	0	12000	1	70	1	33	350000	100000	120	0	0	0	0	0	0	0	0	0	0	0	0	0	0	0	0	0	0	0	0	0	0
59	0	13	1	M	1	0	0	4/4	7/7	0	BENIN/ALLELE BETA C		1	0	4	S/C	0.04	9	0	12000	1	70	1	35	300000	120000	390	0	0	0	0	0	0	0	0	1	0	0	0	0	0	0	0	0	0	0	0	0	0
60	0	6	0	F	0	2	1	3/4	7/7	1	BENIN/BANTOU		1	1	7	S/S	0.07	7	1	10000	0	80	1	33	500000	300000	540	0	6	6	3	0	0	0	0	0	0	0	0	0	0	0	0	0	0	0	0	0	0
61	1	12	1	M	1	1	0	4/4	7/7	1	BENIN/BANTOU		1	1	0	S/S	0	8	0	9000	0	90	0	35	400000	200000	1500	0	10	10	1	0	1	0	0	0	0	0	0	0	0	0	0	0	0	0	0	0	1
62	1	10	1	F	0	1	0	4/4	6/6	0	BENIN/BENIN		1	1	28	S/S	0.278	6.5	1	10000	0	80	1	35	450000	300000	130	0	2	2	0	0	0	0	0	0	0	0	0	0	0	0	0	0	0	0	0	0	0
63	1	10	1	M	1	0	1	3/4	7/7	0	BENIN/SENEGAL		1	1	3	S/S	0.03	8	0	9000	0	70	1	34	280000	80000	100	0	0	0	0	0	0	0	0	0	0	0	0	0	0	0	0	0	0	0	0	0	1
64	0	14	1	F	0	0	0	4/4	6/7	0	BENIN/ALLELE BETA C		1	0	3	S/C	0.03	9.8	0	9000	0	80	1	36	200000	150000	80	0	0	0	0	0	0	0	0	0	0	0	0	0	0	0	0	0	0	0	0	0	0
65	0	14	1	M	1	0	1	2/4	6/7	1	BANTOU/ALLELE BETA C		1	0	0	S/C	0	9.9	0	8000	0	60	1	35	180000	80000	100	0	1	1	0	0	0	0	0	0	0	0	0	0	0	0	0	0	0	0	0	0	0
66	1	12	1	M	1	2	0	4/4	7/7	1	BENIN/BANTOU		1	1	6	S/S	0.06	8	0	13000	1	80	1	33	350000	380000	60	0	8	8	1	0	0	1	0	1	0	1	0	0	0	0	0	0	0	0	0	0	1
67	1	12	1	F	0	1	1	2/4	5/7	1	BENIN/BANTOU		1	1	28	S/S	0.267	7.4	1	10000	0	63	1	34	300000	160000	90	0	4	4	0	1	0	0	0	0	0	0	0	0	0	0	0	0	0	0	0	0	0
68	1	13	1	M	1	0	1	4/4	6/6	0	BENIN/BENIN		1	1	0	S/S	0	8.1	0	12000	1	90	0	33	400000	300000	300	0	10	10	3	2	0	0	0	0	0	0	1	1	0	0	1	0	0	0	0	0	1
69	0	5	0	M	1	2	0	4/4	6/6	0	ARAB-INDIA/ATYPIQUE		1	1	18	S/S	0.18	9	0	10000	0	90	0	34	500000	300000	90	0	8	6	2	0	0	0	0	0	0	0	0	0	0	0	0	0	0	0	0	0	0
70	0	6	0	F	0	0	0	4/4	5/7	0	BENIN/BENIN		0	1	40	S/S	0.4	10	0	12000	1	75	1	36	300000	150000	400	0	0	0	0	0	0	0	0	0	0	0	0	0	0	0	0	0	0	0	0	0	0
71	1	13	1	M	1	0	1	3/4	6/6	0	BENIN/ATYP		1	1	25	S/S	0.255	7.8	1	10000	0	80	1	35	250000	275000	130	0	8	6	1	1	0	0	0	0	0	0	0	0	0	0	0	0	0	0	0	0	0
72	1	6	0	F	0	0	1	3/4	6/6	1	BENIN/BANTOU		1	1	19	S/S	0.19	9	0	15000	1	70	1	33	500000	350000	100	0	3	3	0	0	0	0	0	0	0	0	0	0	0	0	0	0	0	0	0	0	0
73	0	4	0	F	0	1	1	3/4	7/7	1	BENIN/BANTOU		1	1	10	S/S	0.1	8	0	12000	1	80	1	34	450000	250000	53	0	5	5	2	0	0	0	0	0	0	0	0	1	0	0	0	0	0	0	0	0	0
74	1	4	0	M	1	1	0	4/4	7/7	1	BENIN/BANTOU		1	1	13	S/S	0.133	6.5	1	15000	1	80	1	32	400000	200000	60	0	8	8	0	0	0	0	0	0	0	0	0	0	0	0	0	0	0	0	0	0	1
75	0	8	0	M	1	1	0	4/4	5/6	0	BENIN/BENIN		1	1	9	S/S	0.09	8	0	12000	1	70	1	35	300000	70000	30	0	6	6	0	0	0	0	0	0	0	0	0	0	0	0	0	0	0	0	0	0	0
76	1	7	0	M	1	2	0	4/4	7/7	0	BENIN/ALLELE BETA C		1	0	10	S/C	0.1	9	0	12000	1	80	1	35	300000	100000	87	0	2	2	1	1	0	0	0	0	0	0	0	0	0	0	0	0	0	0	0	0	0
77	0	11	1	F	0	2	1	3/4	6/7	0	ARAB-INDIA/BENIN		0	1	36	S/S	0.36	11	0	8500	0	80	1	35	300000	150000	90	0	3	3	0	0	0	0	0	0	0	0	0				0	0	0	0	0	0	0
78	1	8	0	M	1	1	0	4/4	6/6	1	BENIN/BANTOU		1	1	15	S/S	0.15	10	0	10000	0	76	1	34	500000	200000	100	0	3	3	0	0	0	0	0	0	0	0	0	0	0	0	0	0	0	0	0	0	0
79	1	9	0	F	0	0	0	4/4	7/7	0	BENIN/BENIN		1	1	11	S/S	0.11	8	0	12000	1	80	1	35	250000	250000	350	0	15	20	0	0	0	0	0	0	0	0	0	0	0	0	0	0	0	0	0	0	1
80	0	2	0	M	1	0	0	4/4	6/8	1	BANTOU/ALLELE BETA C		1	1	3	S/S	0.03	10	0	11000	1	65	1	35	300000	130000	630	0	1	1	1	0	0	0	0	0	0	0	0	0	0	0	0	0	0	0	0	0	0
81	0	10	1	M	1	0	1	3/4	6/7	1	BENIN/BANTOU		1	1	0	S/S	0	9	0	10000	0	87	1	33	200000	250000	130	0	8	6	0	0	0	1	1	0	0	0	0	0	0	0	0	0	0	0	0	0	0
82	1	12	1	M	1	0	0	4/4	6/8	0	BENIN/BENIN		1	1	0	S/S	0	9	0	16000	1	90	0	35	400000	220000	850	0	6	5	0	0	1	0	0	0	0	0	0				0	0	0	0	0	0	1
83	0	5	0	M	1	0	1	3/4	6/6	1	BANTOU/SENEGAL		0	1	37	S/S	0.37	9	0	18000	1	70	1	34	280000	70000	20	0	0	0	0	0	0	0	0	0	0	0	0	0	0	0	0	0	0	0	0	0	0
84	0	12	1	M	1	0	0	4/4	6/6	1	BENIN/BANTOU		1	1	17	S/S	0.166	6.5	1	10000	0	70	1	33	400000	120000	90	0	4	4	0	0	0	0	0	0	0	0	0	0	0	0	0	0	0	0	0	0	0
85	0	7	0	M	1	1	0	4/4	6/7	0	BENIN/ATYP		1	1	13	S/S	0.13	8	0	10000	0	80	1	35	600000	300000	102	0	7	7	2	0	0	0	1	0	0	0	0	0	0	0	0	0	0	0	0	0	0
86	1	10	1	F	0	0	0	4/4	6/6	1	BANTOU/CAMEROUN		1	1	10	S/S	0.104	8.3	0	12000	1	70	1	36	400000	300000	300	0	12	12	0	0	0	0	0	0	0	0	0	0	0	0	0	0	0	0	0	0	1
[truncated: 9 more columns]

## Sheet: Feuil2
abbreviation glossary
Adenoids: enlarged adenoids
ACS: Acute chest syndrome
NVOC: total number of vasoocclusive crisis
WBC: White blood cells
MCV: mean corpuscular volume
MCHC: mean corpuscular hemoglobin concentration
Nhospitalzat: total number of hospitalizations
G6PD: glucose-6-phosphate dehydrogenase deficiency
Tonsils: enlarged tonsils
Taboos: Passive taboos
Renal : Renal failure
TransfExch: transfusion exchange
Ntransfusion: total number of transfusions
AbnomalTCD: Abnormal trancranial Doppler
AbnormalFRT: Abnormal Functional respiratory tests
Followupdate: date of the bigining of follow up
NormaTCDDate: date of normal trancranial Doppler
Severity: Severity classification
AbnormTCDDate: date of abnormal trancranial Doppler
Strokedate: stroke onset date:
ACS1date: First acute chest syndrome onset date
ACS2date: Second acute chest syndrome onset date
ACS3date: Third acute chest syndrome onset date
HU date: start date of treatment with hydoxyurea
TransExdate: start date of treatment with transfusion exchange
Point date: observation end date
Origin =Origin of patients
0	French Guiana ( Bushinenge, Creole)
1	Haïti
2	Other ( Surinam, Guyana, St Lucia, Guadeloupe, Martinique)

## Sheet: Feuil3
					1

## Sheet: Feuil4
			1
